# Supplementary material for: Crosstalk between H2A variant-specific modifications impacts vital cell functions
Source: PLoS Genet. 2021 Jun 4;17(6):e1009601. doi: 10.1371/journal.pgen.1009601 (PMC8208582; doi:10.1371/journal.pgen.1009601)
Supplement: S1 Table — (XLSX) [file pgen.1009601.s008.xlsx]

## Sheet: Sheet1
Arabidopsis
W7pET15bfor	cloning	GCATCCATATGGAGTCATCACAA
W7pET15brev	cloning	CTAATGGATCCTCAAGCCTTCTT
W6prom#2	sequencing	GACTCTTGAGAAGCATCATTA
T7term	sequencing	GCTAGTTATTGCTCAGCGG
cDNA1	sequencing	GAATTGAAGACCGGCTTTCATC
W6RTFor	sequencing	GAATCCACCGGAAAAGTGAAG
CaMV3’	sequencing	GATTTGTAGAGAGAGACTGGT
W6RP	genotyping	AATACATAGTCACGCGGATCG
W6LP	genotyping	AATCGCAAAACATCGTAATGG
LBb1.3b	genotyping	ATTTTGCCGATTTCGGAAC
Gabi-LB	genotyping	ATATTGACCATCATACTCATTGC
W7LP	genotyping	CAAAACCCCTTTTCCAGAATC
W7RP	genotyping	TTTGGAGCTTTTGAACAATGG
CDKA;1 WT/TDNA_N049	genotyping	TGTACAAGCGAATAAAGACATTTGA
CDKA;1 WT_N048	genotyping	CAGATCTCTTCCTGGTTATTCACA
CDKA;1 TDNA Salk_LB_J504	genotyping	GCGTGGACCGCTTGCTGCAACTCTCTCAGG
W7_fw	cloning/sequencing	GTACTCTAGAGAGGCATAGATACCGCGCCATC
W7Rev1KDP	cloning	AGGATCTTTGGTAGCAGAAG
W7Rev1KAP	cloning	AGGAGCTTTGGTAGCAGAAG
W7Rev2KDP	cloning	AGCAGGATCCAGCCTTCTTAGGATCTTTGGT
W7Rev2KAP	cloning	AGCAGGATCCAGCCTTCTTAGGAGCTTTGGT
w6_fw	cloning	AACAGGTCTCAggctatATGGAATCCACCGGAAAAGTG
w6_rev	cloning	AACAGGTCTCActgaTTAAGCTTTCTTTGGAGACTTG
w6pro_fw	cloning	AACAGGTCTCAacctgataagtatcaagtatgagac
w6pro_rev	cloning	AACAGGTCTCAtgtttgctacggttatcgattactg
w7pro_fw	cloning	AACAGGTCTCAacctTGAGGCATAGATACCGCGCCATC
w7pro_rev	cloning	AACAGGTCTCAtgttTGTTCAAAAGCTCCAAAAG
w7_fw	cloning	AACAGGTCTCAggctatATGGAGTCATCACAAGCAAC
w7_rev	cloning	AACAGGTCTCActgatcaAGCCTTCTTAGGAGATTTGG
w7core_fw	cloning	AACAGGTCTCAggctatATGGAGTCATCACAAGCAAC
w7core_rev	cloning	AACAGGTCTCActgaAAGAAGAACTGGATTAATG
w7tail_fw	cloning	AACAGGTCTCAtcagatCCTAAGAAATCAACAGCTTC
w7tail_rev	cloning	AACAGGTCTCAgcagTCAAGCCTTCTTAGGAG
w6core_fw	cloning	AACAGGTCTCAggctatATGGAATCCACCGGAAAAGTG
w6core_rev	cloning	AACAGGTCTCActgaCAATAGAACAGAGTTGATG
w6tail_fw	cloning	AACAGGTCTCAtcagatCCTAAGAAGTCTGCCAC
w6tail_rev	cloning	AACAGGTCTCAgcagTTAAGCTTTCTTTGGAGAC
S. pombe
SpH2A.W.α-Up-F	cloning	CCCCTCGAGTGATTGTCCGTAAAGG CTGA
SpH2A.W.α-Up-R	cloning	CCCGGATCCTTAAGCTTTCTTTGGAGACTTGACTGGTGATTTGGTAGCCTTTTCTTCAGCTGGTTTAGTGGCAGA CAGCTCCTGACTAGGCTTTC
SpH2A.W4A.α-Up-R	cloning	CCCGGATCCTTAAGCTTTGGCAGCGGCAGCGACTGGTGATTT GGTAGCCTTT TCTTCAGCTG GTTTAGTGGCAGACAGCTCCTGACTAGGCTTTC
SpH2A.WSA.α-Up-R	cloning	CCCGGATCCTTAAGCTTTCTTTGGAGCCTTGACTGGTGATTTGGTAGCCTTTTCTTCAGCTGGTTTAGTGGCAGA CAGCTCCTGACTAGGCTTTC
SpH2A.WSD.α-Up-R	cloning	CCCGGATCCTTAAGCTTTCTTTGGGTCCTTGACTGGTGATTTGGTAGCCTTTTCTTCAGCTGGTTTAGTGGCAGA CAGCTCCTGACTAGGCTTTC
SpH2A.W.α-Dw-F	cloning	CCCGAATTCTTGAAAGAGGATGAAGGGAAA
SpH2A.W.α-Dw-R	cloning	CCCGATATCGAAATCGGCGAAGGAAAAA
SpH2A.W.β-Up-F	cloning	CCCCTCGAGTGCGTTCCAAATGCTGAGTA
SpH2A.W.β-Up-R	cloning	CCCGGATCCTTAAGCTTTCTTTGGAGACTTGACTGGTGATTTGGTAGCCTTTTCTTCAGCTGGTTTAGTGGCAGA AAGCTCTTGGCTAGGCTTGC
SpH2A.W.4A.β-Up-R	cloning	CCCGGATCCTTAAGCTTTGGCAGCGGCAGCGACTGGTGATTTGGTAGCCTTTTCTTCAGCTGGTTTAGTGGCAGAAAGCTCTTGGCTAGGCTTGC
SpH2A.WSA.β-Up-R	cloning	CCCGGATCCTTAAGCTTTCTTTGGAGCCTTGACTGGTGATTTGGTAGCCTTTTCTTCAGCTGGTTTAGTGGCAGA AAGCTCTTGGCTAGGCTTGC
SpH2A.WSD.β-Up-R	cloning	CCCGGATCCTTAAGCTTTCTTTGGGTCCTTGACTGGTGATTTGGTAGCCTTTTCTTCAGCTGGTTTAGTGGCAGA AAGCTCTTGGCTAGGCTTGC
SpH2A.W.β-Dw-F	cloning	CCCGAGCTCTGCTTGAACTGTTGGTTTCG
SpH2A.W.β-Dw-R	cloning	CCCACTAGTACCAATAATAAATCACCAAACTCATTC
SpH2ACT.α-F	cloning	CCTAGTCAGGAGCTGTAAGGATCCCCGGGTTAATTAAG
SpH2ACT-AA.α-F	cloning	CCTGCTGCAGAGCTGTAAGGATCCCCGGGTTAATTAAG
SpH2ACT.α-R	cloning	CTTTCCAGTGCGACCAGACAGCTCCTGACTAGGCTTTCC
SpH2ACT.β-F	cloning	CTAGCCAAGAGCTTTAAGGATCCCCGGGTTAATTAAG
SpH2ACT-AA.β-F	cloning	CTGCTGCAGAGCTTTAAGGATCCCCGGGTTAATTAAG
SpH2ACT.β-R	cloning	GCTTGCCCTTACCAGAAAGCTCTTGGCTAGGCTTGCC
Pclone-NAT-Up-F	sequencing	GGCTACAATTAATACATAACCT
Pclone-NAT-Up-R	sequencing	AGTCACATCATGCCCCTGAGCT
Pclone-NAT-Dw-F	sequencing	CAATCGTATGTGAATGCTGGTC
Pclone-NAT-Dw-R	sequencing	ATGCAGGTTAACCTGGCTTATC
FA6a-hphMX6-Up-F	sequencing	GCCGCCAGCTGAAGCTTCGTACG
FA6a-hphMX6-Up-R	sequencing	TATTCTGGGCCTCCATGTCGCT
FA6a-hphMX6-Dw-F	sequencing	CTGTCGATTCGATACTAACGCC
FA6a-hphMX6-Dw-R	sequencing	TGCAGGTTAACCTGGCTTATCG
JD-SpH2A.α-F	genotyping	GGAAGCCTCAGTGGCAATACG
JD-SpH2A.α-R	genotyping	GAGACGTACAGCAATCACTATC
JD-SpH2A.β-F	genotyping	AAGTAGTTCACATTGCTGTTG
JD-SpH2A.β-R	genotyping	GTGGTGGTATTGTATTCACTGT
Mdb1-Nde1-F	cloning	CCCCATATGGAGATACAGTTTGGAAATCAGAG
Mdb1-Xho1-R	cloning	CCCCTCGAGTGTTCTTTGCTCCTTTGCACTTG
